# Supplementary material for: The Effects of Paroxetine on Benthic Microbial Food Web and Nitrogen Transformation in River Sediments
Source: Int J Environ Res Public Health. 2022 Nov 7;19(21):14602. doi: 10.3390/ijerph192114602 (PMC9657768; doi:10.3390/ijerph192114602)
Supplement: Supplementary file 1 [file ijerph-19-14602-s001.zip]

Archive with 1 entries (1 files):
- ijerph-1959454-supplementary.pdf
